# Supplementary material for: Metabolite Profiling Analysis of the Tongmai Sini Decoction in Rats after Oral Administration through UHPLC-Q-Exactive-MS/MS
Source: Metabolites. 2024 Jun 14;14(6):333. doi: 10.3390/metabo14060333 (PMC11205536; doi:10.3390/metabo14060333)
Supplement: Supplementary file 1 [file metabolites-14-00333-s001.zip]

Archive with 5 entries (5 files):
- Figure S1 workflow for the  identification of prototype components.tif
- Figure S2 workflow for the  identification of metabolites.tif
- Figure S3 MSMS spectra of prototype compounds in the urine samples.tif
- Table S1 Compound information of in-house database.pdf
- Table S2 Parameters of data processing by Compound Discoverer software.pdf
